# Supplementary material for: An Investigation of TDA1 Deficiency in Saccharomyces cerevisiae During Diauxic Growth
Source: Yeast. 2025 Jun 26;42(5-7):142–56. doi: 10.1002/yea.4004 (PMC12232523; doi:10.1002/yea.4004)
Supplement: Supplementary file 1 — Supplementary table 1: Growth data. [file YEA-42-142-s002.xlsx]

## Sheet: Experiment 1
		Absorbance		Glucose conc.		Ethanol conc.
Time (h)	Sample	OD600	Mean ± Std	g/L	Mean ± Std	g/L	Mean ± Std
0	Ref1	0.05	0.05 ± 0		#NUM!		#NUM!
	Ref2	0.05
	Ref3	0.05
	tda1∆1	0.05	0.05 ± 0		#NUM!		#NUM!
	tda1∆2	0.05
	tda1∆3	0.04
9	Ref1	1.23	1.22 ± 0	11.705	11.71 ± 0.245	2.879	2.86 ± 0.017
	Ref2	1.22		11.46		2.658
	Ref3	1.22		11.983		2.862
	tda1∆1	1.31	1.31 ± 0	11.533	11.81 ± 0.118	3.023	2.91 ± 0.109
	tda1∆2	1.31		11.932		2.914
	tda1∆3	1.3		11.814		2.794
26	Ref1	2.46	2.46 ± 0.03	-	N/A	7.274	7.27 ± 0.047
	Ref2	2.43		-		5.602
	Ref3	2.64		-		7.321
	tda1∆1	2.46	2.46 ± 0.12	-	N/A	7.48	7.48 ± 0.041
	tda1∆2	2.34		-		7.439
	tda1∆3	2.7		-		7.565

## Sheet: Experiment 2
		Biomass		Glucose conc.		Ethanol conc.
Time (h)	Sample	OD600	Mean ± Std	g/L	Mean ± Std	g/L	Mean ± Std
0	Ref1	0.05	0.05 ± 0		#NUM!		#NUM!
	Ref2	0.05
	Ref3	0.05
	Ref4	0.04
	Ref5	0.04
	Ref6	0.05
	tda1∆1	0.03	0.04 ± 0		#NUM!		#NUM!
	tda1∆2	0.04
	tda1∆3	0.04
	tda1∆4	0.04
	tda1∆5	0.05
	tda1∆6	0.04
9	Ref1	0.95	0.93 ± 0.05	13.2748	12.76 ± 1.029	2.56947	2.5 ± 0.045
	Ref2	0.94		13.8415		2.70086
	Ref3	1		11.6581		2.51913
	Ref4	0.91		11.7839		2.48212
	Ref5	0.86		12.2381		2.47989
	Ref6	0.83		96.9576		2.13
	tda1∆1	0.78	0.93 ± 0.11	14.7309	13.96 ± 0.547	2.51469	2.62 ± 0.113
	tda1∆2	0.92		13.0132		2.45361
	tda1∆3	0.8		15.5145		2.7264
	tda1∆4	0.94		14.1809		2.50062
	tda1∆5	1.02		13.7386		2.71937
	tda1∆6	1.05		13.6372		2.79155
26	Ref1	2.6	2.91 ± 0.08	0.0703254	0.08 ± 0.01	8.00377	8.81 ± 0.652
	Ref2	2.9		0.0821696		9.09307
	Ref3	2.94		0.0655136		10.0587
	Ref4	3.04		0.0869814		14.3701
	Ref5	2.78		0.0899424		8.53491
	Ref6	2.92		0.126956		8.3206
	tda1∆1	2.96	2.79 ± 0.05	0.0910528	0.1 ± 0.012	8.54823	8.53 ± 0.666
	tda1∆2	2.8		0.0991958		7.4767
	tda1∆3	2.84		0.0817995		12.911
	tda1∆4	2.282		0.106598		8.25509
	tda1∆5	2.78		0.198392
	tda1∆6	2.74		0.114741		8.53158

## Sheet: Experiment 3
		Biomass		Glucose conc.		Ethanol conc.
Time (h)	Sample	OD600	Mean ± Std	g/L	Mean ± Std	g/L	Mean ± Std
0	Ref1	0.034	0.03 ± 0.001		#NUM!		#NUM!
	Ref2	0.034
	Ref3	0.033
	Ref4	0.033
	Ref5	0.034
	Ref6	0.036
	tda1∆1	0.043	0.04 ± 0.001		#NUM!		#NUM!
	tda1∆2	0.046
	tda1∆3	0.043
	tda1∆4	0.047
	tda1∆5	0.043
	tda1∆6	0.045
9	Ref1	0.56	0.68 ± 0.07	18.0317	15.05 ± 0.685	1.58495	1.35 ± 0.076
	Ref2	0.65		14.6565		1.35591
	Ref3	0.57		15.0477		1.33916
	Ref4	0.71		14.3385		1.23614
	Ref5	0.81				3.61034
	Ref6	0.7		15.7091		1.30788
	tda1∆1	0.78	0.89 ± 0.06	12.4201	11.94 ± 0.529	1.68172	2.31 ± 0.202
	tda1∆2	0.9		14.5432		2.21266
	tda1∆3	0.84		11.7884		2.38328
	tda1∆4	0.96		10.5328		2.84077
	tda1∆5	0.88		11.3625		2.61697
	tda1∆6	1.05		12.0971		2.23021
26	Ref1	3.02	3.01 ± 0.02	0.0904973	0.14 ± 0.008	4.7036	5.98 ± 0.179
	Ref2	3.11		0.134314		6.2491
	Ref3	2.94		0.142052		6.16586
	Ref4	2.98		0.173457		5.80705
	Ref5	3		0.150393		5.89544
	Ref6	3.02		0.139489		6.06687
	tda1∆1	2.8	2.96 ± 0.09	0.10522	0.1 ± 0.01	5.22354	5.91 ± 0.053
	tda1∆2	2.97		0.119742		6.03792
	tda1∆3	3.08		0.0901455		5.94347
	tda1∆4	3.26		0.0802466		5.83773
	tda1∆5	2.9		0.0854222		5.94277
	tda1∆6	2.94		0.103411		5.87012
