# Supplementary material for: An Investigation of TDA1 Deficiency in Saccharomyces cerevisiae During Diauxic Growth
Source: Yeast. 2025 Jun 26;42(5-7):142–56. doi: 10.1002/yea.4004 (PMC12232523; doi:10.1002/yea.4004)
Supplement: Supplementary file 2 — Supplementary table 2.1: Raw counts for experiment 1, 2, and 3. [file YEA-42-142-s004.xlsx]

## Sheet: Experiment 1
Gene_stable_ID

## Sheet: Experiment 2
Gene_stable_ID

## Sheet: Experiment 3
Gene_stable_ID
